# Supplementary material for: Peer effects among friends on students’ cognitive abilities: An analysis based on emotional distance
Source: PLoS One. 2025 Feb 3;20(2):e0312190. doi: 10.1371/journal.pone.0312190 (PMC11790103; doi:10.1371/journal.pone.0312190)
Supplement: S1 Data — (ZIP) [file pone.0312190.s003.zip]

Archive with 14 entries (14 files):
- myfile_c.rtf
- myfile_d.rtf
- myfile_e.rtf
- myfile1.rtf
- myfile2.rtf
- myfile4.rtf
- myfile5.rtf
- temp1_a.docx
- temp2_a.docx
- ceps1.dta
- cepsw2studentCN.dta
- CEPS_merged.dta
- myfi.txt
- myfile.rtf
