# Supplementary material for: Peer effects among friends on students’ cognitive abilities: An analysis based on emotional distance
Source: PLoS One. 2025 Feb 3;20(2):e0312190. doi: 10.1371/journal.pone.0312190 (PMC11790103; doi:10.1371/journal.pone.0312190)
Supplement: S1 Data — (ZIP) [file pone.0312190.s003.zip › myfi.txt]

------------------------------------
                 (1)          (2)   
               stdas        stdas   
------------------------------------
fec            1.000***     1.033***
             (0.128)      (0.130)   
------------------------------------
r2_a                        0.476   
N              11133        10920   
------------------------------------
Standard errors in parentheses
* p<0.1, ** p<0.05, *** p<0.01
