# Supplementary material for: Peer effects among friends on students’ cognitive abilities: An analysis based on emotional distance
Source: PLoS One. 2025 Feb 3;20(2):e0312190. doi: 10.1371/journal.pone.0312190 (PMC11790103; doi:10.1371/journal.pone.0312190)
Supplement: S2 Data — (ZIP) [file pone.0312190.s004.zip]

Archive with 3 entries (3 files):
- S3_Technological Areas in CE.xlsx
- S1_Scientific articles on Circular Economy.csv
- S2_Technologies with RDGR.xlsx
